# Supplementary material for: Impact of Early Pandemic SARS-CoV-2 Lineages Replacement with the Variant of Concern P.1 (Gamma) in Western Bahia, Brazil
Source: Viruses. 2022 Oct 21;14(10):2314. doi: 10.3390/v14102314 (PMC9611628; doi:10.3390/v14102314)
Supplement: Supplementary file 1 [file viruses-14-02314-s001.zip]

Archive with 4 entries (4 files):
- Supp Mat S1  metadata.xlsx
- Supp Mat S2.txt
- Supp Mat S3.txt
- Supplementary Tables S1-S5.pdf
