# Supplementary material for: Impact of Early Pandemic SARS-CoV-2 Lineages Replacement with the Variant of Concern P.1 (Gamma) in Western Bahia, Brazil
Source: Viruses. 2022 Oct 21;14(10):2314. doi: 10.3390/v14102314 (PMC9611628; doi:10.3390/v14102314)
Supplement: Supplementary file 1 [file viruses-14-02314-s001.zip › Supp Mat S1 metadata.xlsx]

## Sheet: Sheet1
strain	virus	gisaid_epi_isl	genbank_accession	date	region	country	division	location	region_exposure	country_exposure	division_exposure	segment	length	host	age	sex	Nextstrain_clade	pangolin_lineage	GISAID_clade	originating_lab	submitting_lab	authors	url	title	paper_url	date_submitted	purpose_of_sequencing
hCoV-19/Brazil/BA-UFOB-00051/2020	betacoronavirus	EPI_ISL_12742563	?	2020-05-14	South America	Brazil	Bahia	Sao Desiderio	South America	Brazil	Bahia	genome	29601	Human	35	Female	?	B.1.1.28	GR	LaboratÃ³rio de Agentes Infecciosos e Vetores -LAIVE- Bahia, Barreiras, Brazil	LaboratÃ³rio BaculovÃ­rus	Josilene Pinheiro, Jaime Amorim, Fernando Lucas Melo, Bergmann Ribeiro, Aline Belmok	https://www.gisaid.org/	?	?	2022-05-17	?
hCoV-19/Brazil/BA-UFOB-00126/2020	betacoronavirus	EPI_ISL_12742564	?	2020-05-18	South America	Brazil	Bahia	Barreiras	South America	Brazil	Bahia	genome	29601	Human	29	Male	?	B.1.1.28	GR	LaboratÃ³rio de Agentes Infecciosos e Vetores -LAIVE- Bahia, Barreiras, Brazil	LaboratÃ³rio BaculovÃ­rus	Josilene Pinheiro, Jaime Amorim, Fernando Lucas Melo, Bergmann Ribeiro, Aline Belmok	https://www.gisaid.org/	?	?	2022-05-17	?
hCoV-19/Brazil/BA-UFOB-00194/2020	betacoronavirus	EPI_ISL_12742565	?	2020-05-21	South America	Brazil	Bahia	Cocos	South America	Brazil	Bahia	genome	29601	Human	52	Female	?	B.1.1.33	GR	LaboratÃ³rio de Agentes Infecciosos e Vetores -LAIVE- Bahia, Barreiras, Brazil	LaboratÃ³rio BaculovÃ­rus	Josilene Pinheiro, Jaime Amorim, Fernando Lucas Melo, Bergmann Ribeiro, Aline Belmok	https://www.gisaid.org/	?	?	2022-05-17	?
hCoV-19/Brazil/BA-UFOB-00258/2020	betacoronavirus	EPI_ISL_12742566	?	2020-09-08	South America	Brazil	Bahia	Cocos	South America	Brazil	Bahia	genome	29601	Human	13	Male	?	B.1.1.33	GR	LaboratÃ³rio de Agentes Infecciosos e Vetores -LAIVE- Bahia, Barreiras, Brazil	LaboratÃ³rio BaculovÃ­rus	Josilene Pinheiro, Jaime Amorim, Fernando Lucas Melo, Bergmann Ribeiro, Aline Belmok	https://www.gisaid.org/	?	?	2022-05-17	?
hCoV-19/Brazil/BA-UFOB-00286/2020	betacoronavirus	EPI_ISL_12742567	?	2020-05-26	South America	Brazil	Bahia	Santa Rita de Cassia	South America	Brazil	Bahia	genome	29601	Human	82	Female	?	B.1.1.33	GR	LaboratÃ³rio de Agentes Infecciosos e Vetores -LAIVE- Bahia, Barreiras, Brazil	LaboratÃ³rio BaculovÃ­rus	Josilene Pinheiro, Jaime Amorim, Fernando Lucas Melo, Bergmann Ribeiro, Aline Belmok	https://www.gisaid.org/	?	?	2022-05-17	?
hCoV-19/Brazil/BA-UFOB-00287/2020	betacoronavirus	EPI_ISL_12742568	?	2020-05-26	South America	Brazil	Bahia	Santa Rita de Cassia	South America	Brazil	Bahia	genome	29601	Human	33	Female	?	B.1.1.33	GR	LaboratÃ³rio de Agentes Infecciosos e Vetores -LAIVE- Bahia, Barreiras, Brazil	LaboratÃ³rio BaculovÃ­rus	Josilene Pinheiro, Jaime Amorim, Fernando Lucas Melo, Bergmann Ribeiro, Aline Belmok	https://www.gisaid.org/	?	?	2022-05-17	?
hCoV-19/Brazil/BA-UFOB-00454/2020	betacoronavirus	EPI_ISL_12742569	?	2020-06-02	South America	Brazil	Bahia	Mansidao	South America	Brazil	Bahia	genome	29601	Human	77	Female	?	B.1.1.28	GR	LaboratÃ³rio de Agentes Infecciosos e Vetores -LAIVE- Bahia, Barreiras, Brazil	LaboratÃ³rio BaculovÃ­rus	Josilene Pinheiro, Jaime Amorim, Fernando Lucas Melo, Bergmann Ribeiro, Aline Belmok	https://www.gisaid.org/	?	?	2022-05-17	?
hCoV-19/Brazil/BA-UFOB-01287/2020	betacoronavirus	EPI_ISL_12742570	?	2020-07-05	South America	Brazil	Bahia	Barreiras	South America	Brazil	Bahia	genome	29601	Human	77	Male	?	B.1.1.28	GR	LaboratÃ³rio de Agentes Infecciosos e Vetores -LAIVE- Bahia, Barreiras, Brazil	LaboratÃ³rio BaculovÃ­rus	Josilene Pinheiro, Jaime Amorim, Fernando Lucas Melo, Bergmann Ribeiro, Aline Belmok	https://www.gisaid.org/	?	?	2022-05-17	?
hCoV-19/Brazil/BA-UFOB-01628/2020	betacoronavirus	EPI_ISL_12742571	?	2020-07-14	South America	Brazil	Bahia	Barreiras	South America	Brazil	Bahia	genome	29601	Human	44	Male	?	B.1.1.28	GR	LaboratÃ³rio de Agentes Infecciosos e Vetores -LAIVE- Bahia, Barreiras, Brazil	LaboratÃ³rio BaculovÃ­rus	Josilene Pinheiro, Jaime Amorim, Fernando Lucas Melo, Bergmann Ribeiro, Aline Belmok	https://www.gisaid.org/	?	?	2022-05-17	?
hCoV-19/Brazil/BA-UFOB-01845/2020	betacoronavirus	EPI_ISL_12742572	?	2020-07-19	South America	Brazil	Bahia	Barreiras	South America	Brazil	Bahia	genome	29601	Human	52	Male	?	B.1.1.28	GR	LaboratÃ³rio de Agentes Infecciosos e Vetores -LAIVE- Bahia, Barreiras, Brazil	LaboratÃ³rio BaculovÃ­rus	Josilene Pinheiro, Jaime Amorim, Fernando Lucas Melo, Bergmann Ribeiro, Aline Belmok	https://www.gisaid.org/	?	?	2022-05-17	?
hCoV-19/Brazil/BA-UFOB-01983/2020	betacoronavirus	EPI_ISL_12742573	?	2020-07-19	South America	Brazil	Bahia	Barreiras	South America	Brazil	Bahia	genome	29601	Human	79	Male	?	B.1.1.28	GR	LaboratÃ³rio de Agentes Infecciosos e Vetores -LAIVE- Bahia, Barreiras, Brazil	LaboratÃ³rio BaculovÃ­rus	Josilene Pinheiro, Jaime Amorim, Fernando Lucas Melo, Bergmann Ribeiro, Aline Belmok	https://www.gisaid.org/	?	?	2022-05-17	?
hCoV-19/Brazil/BA-UFOB-02722/2020	betacoronavirus	EPI_ISL_12742574	?	2020-08-09	South America	Brazil	Bahia	Barreiras	South America	Brazil	Bahia	genome	29782	Human	40	Female	?	B.1.1.33	GR	LaboratÃ³rio de Agentes Infecciosos e Vetores -LAIVE- Bahia, Barreiras, Brazil	LaboratÃ³rio BaculovÃ­rus	Josilene Pinheiro, Jaime Amorim, Fernando Lucas Melo, Bergmann Ribeiro, Aline Belmok	https://www.gisaid.org/	?	?	2022-05-17	?
hCoV-19/Brazil/BA-UFOB-02812/2020	betacoronavirus	EPI_ISL_12742575	?	2020-08-11	South America	Brazil	Bahia	Barreiras	South America	Brazil	Bahia	genome	29601	Human	63	Male	?	B.1.1.28	GR	LaboratÃ³rio de Agentes Infecciosos e Vetores -LAIVE- Bahia, Barreiras, Brazil	LaboratÃ³rio BaculovÃ­rus	Josilene Pinheiro, Jaime Amorim, Fernando Lucas Melo, Bergmann Ribeiro, Aline Belmok	https://www.gisaid.org/	?	?	2022-05-17	?
hCoV-19/Brazil/BA-UFOB-02819/2020	betacoronavirus	EPI_ISL_12742576	?	2020-08-11	South America	Brazil	Bahia	Barreiras	South America	Brazil	Bahia	genome	29600	Human	68	Female	?	B.1.1.28	GR	LaboratÃ³rio de Agentes Infecciosos e Vetores -LAIVE- Bahia, Barreiras, Brazil	LaboratÃ³rio BaculovÃ­rus	Josilene Pinheiro, Jaime Amorim, Fernando Lucas Melo, Bergmann Ribeiro, Aline Belmok	https://www.gisaid.org/	?	?	2022-05-17	?
hCoV-19/Brazil/BA-UFOB-02935/2020	betacoronavirus	EPI_ISL_12742577	?	2020-08-13	South America	Brazil	Bahia	Barreiras	South America	Brazil	Bahia	genome	29782	Human	85	Male	?	B.1.1.28	GR	LaboratÃ³rio de Agentes Infecciosos e Vetores -LAIVE- Bahia, Barreiras, Brazil	LaboratÃ³rio BaculovÃ­rus	Josilene Pinheiro, Jaime Amorim, Fernando Lucas Melo, Bergmann Ribeiro, Aline Belmok	https://www.gisaid.org/	?	?	2022-05-17	?
hCoV-19/Brazil/BA-UFOB-03826/2020	betacoronavirus	EPI_ISL_12742578	?	2020-09-03	South America	Brazil	Bahia	Santa Rita de Cassia	South America	Brazil	Bahia	genome	29600	Human	50	Female	?	B.1.1.28	GR	LaboratÃ³rio de Agentes Infecciosos e Vetores -LAIVE- Bahia, Barreiras, Brazil	LaboratÃ³rio BaculovÃ­rus	Josilene Pinheiro, Jaime Amorim, Fernando Lucas Melo, Bergmann Ribeiro, Aline Belmok	https://www.gisaid.org/	?	?	2022-05-17	?
hCoV-19/Brazil/BA-UFOB-03921/2020	betacoronavirus	EPI_ISL_12742579	?	2020-09-08	South America	Brazil	Bahia	Sao Felix do Coribe	South America	Brazil	Bahia	genome	29600	Human	33	Female	?	B.1.1	GR	LaboratÃ³rio de Agentes Infecciosos e Vetores -LAIVE- Bahia, Barreiras, Brazil	LaboratÃ³rio BaculovÃ­rus	Josilene Pinheiro, Jaime Amorim, Fernando Lucas Melo, Bergmann Ribeiro, Aline Belmok	https://www.gisaid.org/	?	?	2022-05-17	?
hCoV-19/Brazil/BA-UFOB-03931/2020	betacoronavirus	EPI_ISL_12742580	?	2020-09-08	South America	Brazil	Bahia	Cotegipe	South America	Brazil	Bahia	genome	29600	Human	35	Male	?	B.1.1.33	GR	LaboratÃ³rio de Agentes Infecciosos e Vetores -LAIVE- Bahia, Barreiras, Brazil	LaboratÃ³rio BaculovÃ­rus	Josilene Pinheiro, Jaime Amorim, Fernando Lucas Melo, Bergmann Ribeiro, Aline Belmok	https://www.gisaid.org/	?	?	2022-05-17	?
hCoV-19/Brazil/BA-UFOB-04185/2020	betacoronavirus	EPI_ISL_12742581	?	2020-09-14	South America	Brazil	Bahia	Sao Desiderio	South America	Brazil	Bahia	genome	29600	Human	41	Male	?	B.1.1	GR	LaboratÃ³rio de Agentes Infecciosos e Vetores -LAIVE- Bahia, Barreiras, Brazil	LaboratÃ³rio BaculovÃ­rus	Josilene Pinheiro, Jaime Amorim, Fernando Lucas Melo, Bergmann Ribeiro, Aline Belmok	https://www.gisaid.org/	?	?	2022-05-17	?
hCoV-19/Brazil/BA-UFOB-07917/2020	betacoronavirus	EPI_ISL_12742582	?	2020-12-11	South America	Brazil	Bahia	Santa Rita de Cassia	South America	Brazil	Bahia	genome	29600	Human	63	Male	?	P.2	GR	LaboratÃ³rio de Agentes Infecciosos e Vetores -LAIVE- Bahia, Barreiras, Brazil	LaboratÃ³rio BaculovÃ­rus	Josilene Pinheiro, Jaime Amorim, Fernando Lucas Melo, Bergmann Ribeiro, Aline Belmok	https://www.gisaid.org/	?	?	2022-05-17	?
hCoV-19/Brazil/BA-UFOB-08039/2021	betacoronavirus	EPI_ISL_12742583	?	2021-01-17	South America	Brazil	Bahia	Barreiras	South America	Brazil	Bahia	genome	29600	Human	47	Female	?	P.2	GR	LaboratÃ³rio de Agentes Infecciosos e Vetores -LAIVE- Bahia, Barreiras, Brazil	LaboratÃ³rio BaculovÃ­rus	Josilene Pinheiro, Jaime Amorim, Fernando Lucas Melo, Bergmann Ribeiro, Aline Belmok	https://www.gisaid.org/	?	?	2022-05-17	?
hCoV-19/Brazil/BA-UFOB-08109/2021	betacoronavirus	EPI_ISL_12742584	?	2021-01-19	South America	Brazil	Bahia	Angical	South America	Brazil	Bahia	genome	29601	Human	51	Male	?	P.2	GR	LaboratÃ³rio de Agentes Infecciosos e Vetores -LAIVE- Bahia, Barreiras, Brazil	LaboratÃ³rio BaculovÃ­rus	Josilene Pinheiro, Jaime Amorim, Fernando Lucas Melo, Bergmann Ribeiro, Aline Belmok	https://www.gisaid.org/	?	?	2022-05-17	?
hCoV-19/Brazil/BA-UFOB-08200/2021	betacoronavirus	EPI_ISL_12742585	?	2021-01-21	South America	Brazil	Bahia	Barreiras	South America	Brazil	Bahia	genome	29587	Human	25	Female	?	P.2	GR	LaboratÃ³rio de Agentes Infecciosos e Vetores -LAIVE- Bahia, Barreiras, Brazil	LaboratÃ³rio BaculovÃ­rus	Josilene Pinheiro, Jaime Amorim, Fernando Lucas Melo, Bergmann Ribeiro, Aline Belmok	https://www.gisaid.org/	?	?	2022-05-17	?
hCoV-19/Brazil/BA-UFOB-09009/2021	betacoronavirus	EPI_ISL_12742586	?	2021-02-10	South America	Brazil	Bahia	Barreiras	South America	Brazil	Bahia	genome	29601	Human	41	Female	?	P.2	GR	LaboratÃ³rio de Agentes Infecciosos e Vetores -LAIVE- Bahia, Barreiras, Brazil	LaboratÃ³rio BaculovÃ­rus	Josilene Pinheiro, Jaime Amorim, Fernando Lucas Melo, Bergmann Ribeiro, Aline Belmok	https://www.gisaid.org/	?	?	2022-05-17	?
hCoV-19/Brazil/BA-UFOB-09010/2021	betacoronavirus	EPI_ISL_12742587	?	2021-02-10	South America	Brazil	Bahia	Barreiras	South America	Brazil	Bahia	genome	29601	Human	75	Female	?	P.2	GR	LaboratÃ³rio de Agentes Infecciosos e Vetores -LAIVE- Bahia, Barreiras, Brazil	LaboratÃ³rio BaculovÃ­rus	Josilene Pinheiro, Jaime Amorim, Fernando Lucas Melo, Bergmann Ribeiro, Aline Belmok	https://www.gisaid.org/	?	?	2022-05-17	?
hCoV-19/Brazil/BA-UFOB-09013/2021	betacoronavirus	EPI_ISL_12742588	?	2021-02-10	South America	Brazil	Bahia	Barreiras	South America	Brazil	Bahia	genome	29601	Human	54	Male	?	P.2	GR	LaboratÃ³rio de Agentes Infecciosos e Vetores -LAIVE- Bahia, Barreiras, Brazil	LaboratÃ³rio BaculovÃ­rus	Josilene Pinheiro, Jaime Amorim, Fernando Lucas Melo, Bergmann Ribeiro, Aline Belmok	https://www.gisaid.org/	?	?	2022-05-17	?
hCoV-19/Brazil/BA-UFOB-09015/2021	betacoronavirus	EPI_ISL_12742589	?	2021-02-10	South America	Brazil	Bahia	Barreiras	South America	Brazil	Bahia	genome	29601	Human	26	Female	?	P.2	GR	LaboratÃ³rio de Agentes Infecciosos e Vetores -LAIVE- Bahia, Barreiras, Brazil	LaboratÃ³rio BaculovÃ­rus	Josilene Pinheiro, Jaime Amorim, Fernando Lucas Melo, Bergmann Ribeiro, Aline Belmok	https://www.gisaid.org/	?	?	2022-05-17	?
hCoV-19/Brazil/BA-UFOB-09024/2021	betacoronavirus	EPI_ISL_12742590	?	2021-02-10	South America	Brazil	Bahia	Barreiras	South America	Brazil	Bahia	genome	29601	Human	32	Male	?	P.2	GR	LaboratÃ³rio de Agentes Infecciosos e Vetores -LAIVE- Bahia, Barreiras, Brazil	LaboratÃ³rio BaculovÃ­rus	Josilene Pinheiro, Jaime Amorim, Fernando Lucas Melo, Bergmann Ribeiro, Aline Belmok	https://www.gisaid.org/	?	?	2022-05-17	?
hCoV-19/Brazil/BA-UFOB-09026/2021	betacoronavirus	EPI_ISL_12742591	?	2021-02-10	South America	Brazil	Bahia	Barreiras	South America	Brazil	Bahia	genome	29601	Human	54	Female	?	P.2	GR	LaboratÃ³rio de Agentes Infecciosos e Vetores -LAIVE- Bahia, Barreiras, Brazil	LaboratÃ³rio BaculovÃ­rus	Josilene Pinheiro, Jaime Amorim, Fernando Lucas Melo, Bergmann Ribeiro, Aline Belmok	https://www.gisaid.org/	?	?	2022-05-17	?
hCoV-19/Brazil/BA-UFOB-09027/2021	betacoronavirus	EPI_ISL_12742592	?	2021-02-10	South America	Brazil	Bahia	Barreiras	South America	Brazil	Bahia	genome	29601	Human	44	Female	?	P.2	GR	LaboratÃ³rio de Agentes Infecciosos e Vetores -LAIVE- Bahia, Barreiras, Brazil	LaboratÃ³rio BaculovÃ­rus	Josilene Pinheiro, Jaime Amorim, Fernando Lucas Melo, Bergmann Ribeiro, Aline Belmok	https://www.gisaid.org/	?	?	2022-05-17	?
hCoV-19/Brazil/BA-UFOB-09104/2021	betacoronavirus	EPI_ISL_12742593	?	2021-02-11	South America	Brazil	Bahia	Barreiras	South America	Brazil	Bahia	genome	29601	Human	19	Female	?	P.2	GR	LaboratÃ³rio de Agentes Infecciosos e Vetores -LAIVE- Bahia, Barreiras, Brazil	LaboratÃ³rio BaculovÃ­rus	Josilene Pinheiro, Jaime Amorim, Fernando Lucas Melo, Bergmann Ribeiro, Aline Belmok	https://www.gisaid.org/	?	?	2022-05-17	?
hCoV-19/Brazil/BA-UFOB-09118/2021	betacoronavirus	EPI_ISL_12742594	?	2021-02-14	South America	Brazil	Bahia	Barreiras	South America	Brazil	Bahia	genome	29574	Human	41	Male	?	B.1.1.33	GR	LaboratÃ³rio de Agentes Infecciosos e Vetores -LAIVE- Bahia, Barreiras, Brazil	LaboratÃ³rio BaculovÃ­rus	Josilene Pinheiro, Jaime Amorim, Fernando Lucas Melo, Bergmann Ribeiro, Aline Belmok	https://www.gisaid.org/	?	?	2022-05-17	?
hCoV-19/Brazil/BA-UFOB-09119/2021	betacoronavirus	EPI_ISL_12742595	?	2021-02-14	South America	Brazil	Bahia	Barreiras	South America	Brazil	Bahia	genome	29601	Human	89	Male	?	P.2	GR	LaboratÃ³rio de Agentes Infecciosos e Vetores -LAIVE- Bahia, Barreiras, Brazil	LaboratÃ³rio BaculovÃ­rus	Josilene Pinheiro, Jaime Amorim, Fernando Lucas Melo, Bergmann Ribeiro, Aline Belmok	https://www.gisaid.org/	?	?	2022-05-17	?
hCoV-19/Brazil/BA-UFOB-09146/2021	betacoronavirus	EPI_ISL_12742596	?	2021-02-14	South America	Brazil	Bahia	Barreiras	South America	Brazil	Bahia	genome	29601	Human	20	Female	?	P.2	GR	LaboratÃ³rio de Agentes Infecciosos e Vetores -LAIVE- Bahia, Barreiras, Brazil	LaboratÃ³rio BaculovÃ­rus	Josilene Pinheiro, Jaime Amorim, Fernando Lucas Melo, Bergmann Ribeiro, Aline Belmok	https://www.gisaid.org/	?	?	2022-05-17	?
hCoV-19/Brazil/BA-UFOB-09193/2021	betacoronavirus	EPI_ISL_12742597	?	2021-02-15	South America	Brazil	Bahia	Barreiras	South America	Brazil	Bahia	genome	29601	Human	26	Female	?	P.2	GR	LaboratÃ³rio de Agentes Infecciosos e Vetores -LAIVE- Bahia, Barreiras, Brazil	LaboratÃ³rio BaculovÃ­rus	Josilene Pinheiro, Jaime Amorim, Fernando Lucas Melo, Bergmann Ribeiro, Aline Belmok	https://www.gisaid.org/	?	?	2022-05-17	?
hCoV-19/Brazil/BA-UFOB-09211/2021	betacoronavirus	EPI_ISL_12742598	?	2021-02-16	South America	Brazil	Bahia	Barreiras	South America	Brazil	Bahia	genome	29596	Human	76	Male	?	P.1	GR	LaboratÃ³rio de Agentes Infecciosos e Vetores -LAIVE- Bahia, Barreiras, Brazil	LaboratÃ³rio BaculovÃ­rus	Josilene Pinheiro, Jaime Amorim, Fernando Lucas Melo, Bergmann Ribeiro, Aline Belmok	https://www.gisaid.org/	?	?	2022-05-17	?
hCoV-19/Brazil/BA-UFOB-09252/2021	betacoronavirus	EPI_ISL_12742599	?	2021-02-16	South America	Brazil	Bahia	Barreiras	South America	Brazil	Bahia	genome	29601	Human	36	Female	?	P.2	GR	LaboratÃ³rio de Agentes Infecciosos e Vetores -LAIVE- Bahia, Barreiras, Brazil	LaboratÃ³rio BaculovÃ­rus	Josilene Pinheiro, Jaime Amorim, Fernando Lucas Melo, Bergmann Ribeiro, Aline Belmok	https://www.gisaid.org/	?	?	2022-05-17	?
hCoV-19/Brazil/BA-UFOB-09266/2021	betacoronavirus	EPI_ISL_12742600	?	2021-02-17	South America	Brazil	Bahia	Barreiras	South America	Brazil	Bahia	genome	29601	Human	42	Female	?	P.2	GR	LaboratÃ³rio de Agentes Infecciosos e Vetores -LAIVE- Bahia, Barreiras, Brazil	LaboratÃ³rio BaculovÃ­rus	Josilene Pinheiro, Jaime Amorim, Fernando Lucas Melo, Bergmann Ribeiro, Aline Belmok	https://www.gisaid.org/	?	?	2022-05-17	?
hCoV-19/Brazil/BA-UFOB-09267/2021	betacoronavirus	EPI_ISL_12742601	?	2021-02-17	South America	Brazil	Bahia	Barreiras	South America	Brazil	Bahia	genome	29601	Human	78	Female	?	P.2	GR	LaboratÃ³rio de Agentes Infecciosos e Vetores -LAIVE- Bahia, Barreiras, Brazil	LaboratÃ³rio BaculovÃ­rus	Josilene Pinheiro, Jaime Amorim, Fernando Lucas Melo, Bergmann Ribeiro, Aline Belmok	https://www.gisaid.org/	?	?	2022-05-17	?
hCoV-19/Brazil/BA-UFOB-09296/2021	betacoronavirus	EPI_ISL_12742602	?	2021-02-17	South America	Brazil	Bahia	Barreiras	South America	Brazil	Bahia	genome	29601	Human	48	Female	?	P.2	GR	LaboratÃ³rio de Agentes Infecciosos e Vetores -LAIVE- Bahia, Barreiras, Brazil	LaboratÃ³rio BaculovÃ­rus	Josilene Pinheiro, Jaime Amorim, Fernando Lucas Melo, Bergmann Ribeiro, Aline Belmok	https://www.gisaid.org/	?	?	2022-05-17	?
hCoV-19/Brazil/BA-UFOB-09458/2021	betacoronavirus	EPI_ISL_12742603	?	2021-02-23	South America	Brazil	Bahia	Barreiras	South America	Brazil	Bahia	genome	29601	Human	31	Female	?	P.2	GR	LaboratÃ³rio de Agentes Infecciosos e Vetores -LAIVE- Bahia, Barreiras, Brazil	LaboratÃ³rio BaculovÃ­rus	Josilene Pinheiro, Jaime Amorim, Fernando Lucas Melo, Bergmann Ribeiro, Aline Belmok	https://www.gisaid.org/	?	?	2022-05-17	?
hCoV-19/Brazil/BA-UFOB-09904/2021	betacoronavirus	EPI_ISL_12742604	?	2021-03-07	South America	Brazil	Bahia	Barreiras	South America	Brazil	Bahia	genome	29773	Human	73	Female	?	P.1	GR	LaboratÃ³rio de Agentes Infecciosos e Vetores -LAIVE- Bahia, Barreiras, Brazil	LaboratÃ³rio BaculovÃ­rus	Josilene Pinheiro, Jaime Amorim, Fernando Lucas Melo, Bergmann Ribeiro, Aline Belmok	https://www.gisaid.org/	?	?	2022-05-17	?
hCoV-19/Brazil/BA-UFOB-09953/2021	betacoronavirus	EPI_ISL_12742605	?	2021-03-08	South America	Brazil	Bahia	Barreiras	South America	Brazil	Bahia	genome	29773	Human	53	Male	?	P.1	GR	LaboratÃ³rio de Agentes Infecciosos e Vetores -LAIVE- Bahia, Barreiras, Brazil	LaboratÃ³rio BaculovÃ­rus	Josilene Pinheiro, Jaime Amorim, Fernando Lucas Melo, Bergmann Ribeiro, Aline Belmok	https://www.gisaid.org/	?	?	2022-05-17	?
hCoV-19/Brazil/BA-UFOB-09956/2021	betacoronavirus	EPI_ISL_12742606	?	2021-03-08	South America	Brazil	Bahia	Barreiras	South America	Brazil	Bahia	genome	29773	Human	73	Male	?	P.1	GR	LaboratÃ³rio de Agentes Infecciosos e Vetores -LAIVE- Bahia, Barreiras, Brazil	LaboratÃ³rio BaculovÃ­rus	Josilene Pinheiro, Jaime Amorim, Fernando Lucas Melo, Bergmann Ribeiro, Aline Belmok	https://www.gisaid.org/	?	?	2022-05-17	?
hCoV-19/Brazil/BA-UFOB-10007/2021	betacoronavirus	EPI_ISL_12742607	?	2021-03-09	South America	Brazil	Bahia	Sao Felix do Coribe	South America	Brazil	Bahia	genome	29773	Human	50	Female	?	P.1	GR	LaboratÃ³rio de Agentes Infecciosos e Vetores -LAIVE- Bahia, Barreiras, Brazil	LaboratÃ³rio BaculovÃ­rus	Josilene Pinheiro, Jaime Amorim, Fernando Lucas Melo, Bergmann Ribeiro, Aline Belmok	https://www.gisaid.org/	?	?	2022-05-17	?
hCoV-19/Brazil/BA-UFOB-10008/2021	betacoronavirus	EPI_ISL_12742608	?	2021-03-09	South America	Brazil	Bahia	Cristopolis	South America	Brazil	Bahia	genome	29782	Human	40	Female	?	P.2	GR	LaboratÃ³rio de Agentes Infecciosos e Vetores -LAIVE- Bahia, Barreiras, Brazil	LaboratÃ³rio BaculovÃ­rus	Josilene Pinheiro, Jaime Amorim, Fernando Lucas Melo, Bergmann Ribeiro, Aline Belmok	https://www.gisaid.org/	?	?	2022-05-17	?
hCoV-19/Brazil/BA-UFOB-10019/2021	betacoronavirus	EPI_ISL_12742609	?	2021-03-09	South America	Brazil	Bahia	Barreiras	South America	Brazil	Bahia	genome	29773	Human	79	Male	?	P.1	GR	LaboratÃ³rio de Agentes Infecciosos e Vetores -LAIVE- Bahia, Barreiras, Brazil	LaboratÃ³rio BaculovÃ­rus	Josilene Pinheiro, Jaime Amorim, Fernando Lucas Melo, Bergmann Ribeiro, Aline Belmok	https://www.gisaid.org/	?	?	2022-05-17	?
hCoV-19/Brazil/BA-UFOB-10022/2021	betacoronavirus	EPI_ISL_12742610	?	2021-03-09	South America	Brazil	Bahia	Barreiras	South America	Brazil	Bahia	genome	29782	Human	82	Male	?	P.2	GR	LaboratÃ³rio de Agentes Infecciosos e Vetores -LAIVE- Bahia, Barreiras, Brazil	LaboratÃ³rio BaculovÃ­rus	Josilene Pinheiro, Jaime Amorim, Fernando Lucas Melo, Bergmann Ribeiro, Aline Belmok	https://www.gisaid.org/	?	?	2022-05-17	?
hCoV-19/Brazil/BA-UFOB-10030/2021	betacoronavirus	EPI_ISL_12742611	?	2021-03-09	South America	Brazil	Bahia	Santa Maria da Vitoria	South America	Brazil	Bahia	genome	29773	Human	35	Female	?	P.1	GR	LaboratÃ³rio de Agentes Infecciosos e Vetores -LAIVE- Bahia, Barreiras, Brazil	LaboratÃ³rio BaculovÃ­rus	Josilene Pinheiro, Jaime Amorim, Fernando Lucas Melo, Bergmann Ribeiro, Aline Belmok	https://www.gisaid.org/	?	?	2022-05-17	?
hCoV-19/Brazil/BA-UFOB-10049/2021	betacoronavirus	EPI_ISL_12742612	?	2021-03-09	South America	Brazil	Bahia	Sao Desiderio	South America	Brazil	Bahia	genome	29782	Human	36	Female	?	P.2	GR	LaboratÃ³rio de Agentes Infecciosos e Vetores -LAIVE- Bahia, Barreiras, Brazil	LaboratÃ³rio BaculovÃ­rus	Josilene Pinheiro, Jaime Amorim, Fernando Lucas Melo, Bergmann Ribeiro, Aline Belmok	https://www.gisaid.org/	?	?	2022-05-17	?
hCoV-19/Brazil/BA-UFOB-10122/2021	betacoronavirus	EPI_ISL_12742613	?	2021-03-11	South America	Brazil	Bahia	Sao Felix do Coribe	South America	Brazil	Bahia	genome	29773	Human	36	Male	?	P.1	GR	LaboratÃ³rio de Agentes Infecciosos e Vetores -LAIVE- Bahia, Barreiras, Brazil	LaboratÃ³rio BaculovÃ­rus	Josilene Pinheiro, Jaime Amorim, Fernando Lucas Melo, Bergmann Ribeiro, Aline Belmok	https://www.gisaid.org/	?	?	2022-05-17	?
hCoV-19/Brazil/BA-UFOB-10131/2021	betacoronavirus	EPI_ISL_12742614	?	2021-03-11	South America	Brazil	Bahia	Cristopolis	South America	Brazil	Bahia	genome	29773	Human	16	Female	?	P.1	GR	LaboratÃ³rio de Agentes Infecciosos e Vetores -LAIVE- Bahia, Barreiras, Brazil	LaboratÃ³rio BaculovÃ­rus	Josilene Pinheiro, Jaime Amorim, Fernando Lucas Melo, Bergmann Ribeiro, Aline Belmok	https://www.gisaid.org/	?	?	2022-05-17	?
hCoV-19/Brazil/BA-UFOB-10175/2021	betacoronavirus	EPI_ISL_12742615	?	2021-03-11	South America	Brazil	Bahia	Sao Desiderio	South America	Brazil	Bahia	genome	29780	Human	37	Male	?	P.2	GR	LaboratÃ³rio de Agentes Infecciosos e Vetores -LAIVE- Bahia, Barreiras, Brazil	LaboratÃ³rio BaculovÃ­rus	Josilene Pinheiro, Jaime Amorim, Fernando Lucas Melo, Bergmann Ribeiro, Aline Belmok	https://www.gisaid.org/	?	?	2022-05-17	?
hCoV-19/Brazil/BA-UFOB-10197/2021	betacoronavirus	EPI_ISL_12742616	?	2021-03-14	South America	Brazil	Bahia	Barreiras	South America	Brazil	Bahia	genome	29782	Human	77	Male	?	P.2	GR	LaboratÃ³rio de Agentes Infecciosos e Vetores -LAIVE- Bahia, Barreiras, Brazil	LaboratÃ³rio BaculovÃ­rus	Josilene Pinheiro, Jaime Amorim, Fernando Lucas Melo, Bergmann Ribeiro, Aline Belmok	https://www.gisaid.org/	?	?	2022-05-17	?
hCoV-19/Brazil/BA-UFOB-10230/2021	betacoronavirus	EPI_ISL_12742617	?	2021-03-14	South America	Brazil	Bahia	Barreiras	South America	Brazil	Bahia	genome	29773	Human	49	Female	?	P.1	GR	LaboratÃ³rio de Agentes Infecciosos e Vetores -LAIVE- Bahia, Barreiras, Brazil	LaboratÃ³rio BaculovÃ­rus	Josilene Pinheiro, Jaime Amorim, Fernando Lucas Melo, Bergmann Ribeiro, Aline Belmok	https://www.gisaid.org/	?	?	2022-05-17	?
hCoV-19/Brazil/BA-UFOB-10234/2021	betacoronavirus	EPI_ISL_12742618	?	2021-03-14	South America	Brazil	Bahia	Barreiras	South America	Brazil	Bahia	genome	29602	Human	52	Male	?	P.1	GR	LaboratÃ³rio de Agentes Infecciosos e Vetores -LAIVE- Bahia, Barreiras, Brazil	LaboratÃ³rio BaculovÃ­rus	Josilene Pinheiro, Jaime Amorim, Fernando Lucas Melo, Bergmann Ribeiro, Aline Belmok	https://www.gisaid.org/	?	?	2022-05-17	?
hCoV-19/Brazil/BA-UFOB-10300/2021	betacoronavirus	EPI_ISL_12742619	?	2021-03-15	South America	Brazil	Bahia	Sao Desiderio	South America	Brazil	Bahia	genome	29773	Human	69	Female	?	P.1	GR	LaboratÃ³rio de Agentes Infecciosos e Vetores -LAIVE- Bahia, Barreiras, Brazil	LaboratÃ³rio BaculovÃ­rus	Josilene Pinheiro, Jaime Amorim, Fernando Lucas Melo, Bergmann Ribeiro, Aline Belmok	https://www.gisaid.org/	?	?	2022-05-17	?
hCoV-19/Brazil/BA-UFOB-10309/2021	betacoronavirus	EPI_ISL_12742620	?	2021-03-16	South America	Brazil	Bahia	Cristopolis	South America	Brazil	Bahia	genome	29782	Human	60	Female	?	P.2	GR	LaboratÃ³rio de Agentes Infecciosos e Vetores -LAIVE- Bahia, Barreiras, Brazil	LaboratÃ³rio BaculovÃ­rus	Josilene Pinheiro, Jaime Amorim, Fernando Lucas Melo, Bergmann Ribeiro, Aline Belmok	https://www.gisaid.org/	?	?	2022-05-17	?
hCoV-19/Brazil/BA-UFOB-10351/2021	betacoronavirus	EPI_ISL_12742621	?	2021-03-16	South America	Brazil	Bahia	Barreiras	South America	Brazil	Bahia	genome	29782	Human	52	Female	?	P.2	GR	LaboratÃ³rio de Agentes Infecciosos e Vetores -LAIVE- Bahia, Barreiras, Brazil	LaboratÃ³rio BaculovÃ­rus	Josilene Pinheiro, Jaime Amorim, Fernando Lucas Melo, Bergmann Ribeiro, Aline Belmok	https://www.gisaid.org/	?	?	2022-05-17	?
hCoV-19/Brazil/BA-UFOB-10362/2021	betacoronavirus	EPI_ISL_12742622	?	2021-03-17	South America	Brazil	Bahia	Barreiras	South America	Brazil	Bahia	genome	29782	Human	62	Male	?	P.2	GR	LaboratÃ³rio de Agentes Infecciosos e Vetores -LAIVE- Bahia, Barreiras, Brazil	LaboratÃ³rio BaculovÃ­rus	Josilene Pinheiro, Jaime Amorim, Fernando Lucas Melo, Bergmann Ribeiro, Aline Belmok	https://www.gisaid.org/	?	?	2022-05-17	?
hCoV-19/Brazil/BA-UFOB-10372/2021	betacoronavirus	EPI_ISL_12742623	?	2021-03-17	South America	Brazil	Bahia	Angical	South America	Brazil	Bahia	genome	29773	Human	64	Male	?	P.1	GR	LaboratÃ³rio de Agentes Infecciosos e Vetores -LAIVE- Bahia, Barreiras, Brazil	LaboratÃ³rio BaculovÃ­rus	Josilene Pinheiro, Jaime Amorim, Fernando Lucas Melo, Bergmann Ribeiro, Aline Belmok	https://www.gisaid.org/	?	?	2022-05-17	?
hCoV-19/Brazil/BA-UFOB-10399/2021	betacoronavirus	EPI_ISL_12742624	?	2021-03-17	South America	Brazil	Bahia	Sao Desiderio	South America	Brazil	Bahia	genome	29773	Human	63	Female	?	P.1	GR	LaboratÃ³rio de Agentes Infecciosos e Vetores -LAIVE- Bahia, Barreiras, Brazil	LaboratÃ³rio BaculovÃ­rus	Josilene Pinheiro, Jaime Amorim, Fernando Lucas Melo, Bergmann Ribeiro, Aline Belmok	https://www.gisaid.org/	?	?	2022-05-17	?
hCoV-19/Brazil/BA-UFOB-10414/2021	betacoronavirus	EPI_ISL_12742625	?	2021-03-17	South America	Brazil	Bahia	Santa Maria da Vitoria	South America	Brazil	Bahia	genome	29773	Human	42	Male	?	P.1	GR	LaboratÃ³rio de Agentes Infecciosos e Vetores -LAIVE- Bahia, Barreiras, Brazil	LaboratÃ³rio BaculovÃ­rus	Josilene Pinheiro, Jaime Amorim, Fernando Lucas Melo, Bergmann Ribeiro, Aline Belmok	https://www.gisaid.org/	?	?	2022-05-17	?
hCoV-19/Brazil/BA-UFOB-10424/2021	betacoronavirus	EPI_ISL_12742626	?	2021-03-18	South America	Brazil	Bahia	Santa Maria da Vitoria	South America	Brazil	Bahia	genome	29782	Human	68	Female	?	P.2	GR	LaboratÃ³rio de Agentes Infecciosos e Vetores -LAIVE- Bahia, Barreiras, Brazil	LaboratÃ³rio BaculovÃ­rus	Josilene Pinheiro, Jaime Amorim, Fernando Lucas Melo, Bergmann Ribeiro, Aline Belmok	https://www.gisaid.org/	?	?	2022-05-17	?
hCoV-19/Brazil/BA-UFOB-10449/2021	betacoronavirus	EPI_ISL_12742627	?	2021-03-18	South America	Brazil	Bahia	Buritirama	South America	Brazil	Bahia	genome	29773	Human	20	Female	?	P.1	GR	LaboratÃ³rio de Agentes Infecciosos e Vetores -LAIVE- Bahia, Barreiras, Brazil	LaboratÃ³rio BaculovÃ­rus	Josilene Pinheiro, Jaime Amorim, Fernando Lucas Melo, Bergmann Ribeiro, Aline Belmok	https://www.gisaid.org/	?	?	2022-05-17	?
hCoV-19/Brazil/BA-UFOB-10461/2021	betacoronavirus	EPI_ISL_12742628	?	2021-03-18	South America	Brazil	Bahia	Sao Desiderio	South America	Brazil	Bahia	genome	29763	Human	58	Female	?	B.1.1.7	GRY	LaboratÃ³rio de Agentes Infecciosos e Vetores -LAIVE- Bahia, Barreiras, Brazil	LaboratÃ³rio BaculovÃ­rus	Josilene Pinheiro, Jaime Amorim, Fernando Lucas Melo, Bergmann Ribeiro, Aline Belmok	https://www.gisaid.org/	?	?	2022-05-17	?
hCoV-19/Brazil/BA-UFOB-10474/2021	betacoronavirus	EPI_ISL_12742629	?	2021-03-21	South America	Brazil	Bahia	Cristopolis	South America	Brazil	Bahia	genome	29782	Human	33	Female	?	P.2	GR	LaboratÃ³rio de Agentes Infecciosos e Vetores -LAIVE- Bahia, Barreiras, Brazil	LaboratÃ³rio BaculovÃ­rus	Josilene Pinheiro, Jaime Amorim, Fernando Lucas Melo, Bergmann Ribeiro, Aline Belmok	https://www.gisaid.org/	?	?	2022-05-17	?
hCoV-19/Brazil/BA-UFOB-10480/2021	betacoronavirus	EPI_ISL_12742630	?	2021-03-21	South America	Brazil	Bahia	Cristopolis	South America	Brazil	Bahia	genome	29773	Human	42	Male	?	P.1	GR	LaboratÃ³rio de Agentes Infecciosos e Vetores -LAIVE- Bahia, Barreiras, Brazil	LaboratÃ³rio BaculovÃ­rus	Josilene Pinheiro, Jaime Amorim, Fernando Lucas Melo, Bergmann Ribeiro, Aline Belmok	https://www.gisaid.org/	?	?	2022-05-17	?
hCoV-19/Brazil/BA-UFOB-10525/2021	betacoronavirus	EPI_ISL_12742631	?	2021-03-21	South America	Brazil	Bahia	Barreiras	South America	Brazil	Bahia	genome	29773	Human	63	Female	?	P.1	GR	LaboratÃ³rio de Agentes Infecciosos e Vetores -LAIVE- Bahia, Barreiras, Brazil	LaboratÃ³rio BaculovÃ­rus	Josilene Pinheiro, Jaime Amorim, Fernando Lucas Melo, Bergmann Ribeiro, Aline Belmok	https://www.gisaid.org/	?	?	2022-05-17	?
hCoV-19/Brazil/BA-UFOB-10531/2021	betacoronavirus	EPI_ISL_12742632	?	2021-03-22	South America	Brazil	Bahia	Barreiras	South America	Brazil	Bahia	genome	29782	Human	70	Female	?	P.2	GR	LaboratÃ³rio de Agentes Infecciosos e Vetores -LAIVE- Bahia, Barreiras, Brazil	LaboratÃ³rio BaculovÃ­rus	Josilene Pinheiro, Jaime Amorim, Fernando Lucas Melo, Bergmann Ribeiro, Aline Belmok	https://www.gisaid.org/	?	?	2022-05-17	?
hCoV-19/Brazil/BA-UFOB-10541/2021	betacoronavirus	EPI_ISL_12742633	?	2021-03-22	South America	Brazil	Bahia	Santa Maria da Vitoria	South America	Brazil	Bahia	genome	29773	Human	41	Female	?	P.1	GR	LaboratÃ³rio de Agentes Infecciosos e Vetores -LAIVE- Bahia, Barreiras, Brazil	LaboratÃ³rio BaculovÃ­rus	Josilene Pinheiro, Jaime Amorim, Fernando Lucas Melo, Bergmann Ribeiro, Aline Belmok	https://www.gisaid.org/	?	?	2022-05-17	?
hCoV-19/Brazil/BA-UFOB-10544/2021	betacoronavirus	EPI_ISL_12742634	?	2021-03-22	South America	Brazil	Bahia	Santa Maria da Vitoria	South America	Brazil	Bahia	genome	29773	Human	35	Male	?	P.1	GR	LaboratÃ³rio de Agentes Infecciosos e Vetores -LAIVE- Bahia, Barreiras, Brazil	LaboratÃ³rio BaculovÃ­rus	Josilene Pinheiro, Jaime Amorim, Fernando Lucas Melo, Bergmann Ribeiro, Aline Belmok	https://www.gisaid.org/	?	?	2022-05-17	?
hCoV-19/Brazil/BA-UFOB-13780/2021	betacoronavirus	EPI_ISL_12742635	?	2021-05-20	South America	Brazil	Bahia	Ibotirama	South America	Brazil	Bahia	genome	29596	Human	50	Male	?	P.1	GR	LaboratÃ³rio de Agentes Infecciosos e Vetores -LAIVE- Bahia, Barreiras, Brazil	LaboratÃ³rio de Agentes Infecciosos e Vetores -LAIVE- Bahia, Barreiras, Brazil	Josilene Pinheiro, Jaime Amorim, Fernando Lucas Melo, Bergmann Ribeiro, Aline Belmok	https://www.gisaid.org/	?	?	2022-05-17	?
hCoV-19/Brazil/BA-UFOB-13782/2021	betacoronavirus	EPI_ISL_12742636	?	2021-05-20	South America	Brazil	Bahia	Ibotirama	South America	Brazil	Bahia	genome	29596	Human	55	Female	?	P.1	GR	LaboratÃ³rio de Agentes Infecciosos e Vetores -LAIVE- Bahia, Barreiras, Brazil	LaboratÃ³rio de Agentes Infecciosos e Vetores -LAIVE- Bahia, Barreiras, Brazil	Josilene Pinheiro, Jaime Amorim, Fernando Lucas Melo, Bergmann Ribeiro, Aline Belmok	https://www.gisaid.org/	?	?	2022-05-17	?
hCoV-19/Brazil/BA-UFOB-13794/2021	betacoronavirus	EPI_ISL_12742637	?	2021-05-20	South America	Brazil	Bahia	Buritirama	South America	Brazil	Bahia	genome	29596	Human	56	Female	?	P.1	GR	LaboratÃ³rio de Agentes Infecciosos e Vetores -LAIVE- Bahia, Barreiras, Brazil	LaboratÃ³rio de Agentes Infecciosos e Vetores -LAIVE- Bahia, Barreiras, Brazil	Josilene Pinheiro, Jaime Amorim, Fernando Lucas Melo, Bergmann Ribeiro, Aline Belmok	https://www.gisaid.org/	?	?	2022-05-17	?
hCoV-19/Brazil/BA-UFOB-13894/2021	betacoronavirus	EPI_ISL_12742638	?	2021-05-23	South America	Brazil	Bahia	Ibotirama	South America	Brazil	Bahia	genome	29596	Human	16	Female	?	P.1	GR	LaboratÃ³rio de Agentes Infecciosos e Vetores -LAIVE- Bahia, Barreiras, Brazil	LaboratÃ³rio de Agentes Infecciosos e Vetores -LAIVE- Bahia, Barreiras, Brazil	Josilene Pinheiro, Jaime Amorim, Fernando Lucas Melo, Bergmann Ribeiro, Aline Belmok	https://www.gisaid.org/	?	?	2022-05-17	?
hCoV-19/Brazil/BA-UFOB-13895/2021	betacoronavirus	EPI_ISL_12742639	?	2021-05-23	South America	Brazil	Bahia	Ibotirama	South America	Brazil	Bahia	genome	29596	Human	40	Female	?	P.1	GR	LaboratÃ³rio de Agentes Infecciosos e Vetores -LAIVE- Bahia, Barreiras, Brazil	LaboratÃ³rio de Agentes Infecciosos e Vetores -LAIVE- Bahia, Barreiras, Brazil	Josilene Pinheiro, Jaime Amorim, Fernando Lucas Melo, Bergmann Ribeiro, Aline Belmok	https://www.gisaid.org/	?	?	2022-05-17	?
hCoV-19/Brazil/BA-UFOB-13896/2021	betacoronavirus	EPI_ISL_12742640	?	2021-05-23	South America	Brazil	Bahia	Ibotirama	South America	Brazil	Bahia	genome	29596	Human	40	Female	?	P.1	GR	LaboratÃ³rio de Agentes Infecciosos e Vetores -LAIVE- Bahia, Barreiras, Brazil	LaboratÃ³rio de Agentes Infecciosos e Vetores -LAIVE- Bahia, Barreiras, Brazil	Josilene Pinheiro, Jaime Amorim, Fernando Lucas Melo, Bergmann Ribeiro, Aline Belmok	https://www.gisaid.org/	?	?	2022-05-17	?
hCoV-19/Brazil/BA-UFOB-13902/2021	betacoronavirus	EPI_ISL_12742641	?	2021-05-25	South America	Brazil	Bahia	Sao Desiderio	South America	Brazil	Bahia	genome	29596	Human	84	Male	?	P.1	GR	LaboratÃ³rio de Agentes Infecciosos e Vetores -LAIVE- Bahia, Barreiras, Brazil	LaboratÃ³rio de Agentes Infecciosos e Vetores -LAIVE- Bahia, Barreiras, Brazil	Josilene Pinheiro, Jaime Amorim, Fernando Lucas Melo, Bergmann Ribeiro, Aline Belmok	https://www.gisaid.org/	?	?	2022-05-17	?
hCoV-19/Brazil/BA-UFOB-13909/2021	betacoronavirus	EPI_ISL_12742642	?	2021-05-25	South America	Brazil	Bahia	Sao Desiderio	South America	Brazil	Bahia	genome	29596	Human	47	Female	?	P.1	G	LaboratÃ³rio de Agentes Infecciosos e Vetores -LAIVE- Bahia, Barreiras, Brazil	LaboratÃ³rio de Agentes Infecciosos e Vetores -LAIVE- Bahia, Barreiras, Brazil	Josilene Pinheiro, Jaime Amorim, Fernando Lucas Melo, Bergmann Ribeiro, Aline Belmok	https://www.gisaid.org/	?	?	2022-05-17	?
hCoV-19/Brazil/BA-UFOB-13917/2021	betacoronavirus	EPI_ISL_12742643	?	2021-05-24	South America	Brazil	Bahia	Barreiras	South America	Brazil	Bahia	genome	29596	Human	39	Female	?	P.1	GR	LaboratÃ³rio de Agentes Infecciosos e Vetores -LAIVE- Bahia, Barreiras, Brazil	LaboratÃ³rio de Agentes Infecciosos e Vetores -LAIVE- Bahia, Barreiras, Brazil	Josilene Pinheiro, Jaime Amorim, Fernando Lucas Melo, Bergmann Ribeiro, Aline Belmok	https://www.gisaid.org/	?	?	2022-05-17	?
hCoV-19/Brazil/BA-UFOB-13920/2021	betacoronavirus	EPI_ISL_12742644	?	2021-05-24	South America	Brazil	Bahia	Barreiras	South America	Brazil	Bahia	genome	29596	Human	78	Male	?	P.1	GR	LaboratÃ³rio de Agentes Infecciosos e Vetores -LAIVE- Bahia, Barreiras, Brazil	LaboratÃ³rio de Agentes Infecciosos e Vetores -LAIVE- Bahia, Barreiras, Brazil	Josilene Pinheiro, Jaime Amorim, Fernando Lucas Melo, Bergmann Ribeiro, Aline Belmok	https://www.gisaid.org/	?	?	2022-05-17	?
hCoV-19/Brazil/BA-UFOB-13928/2021	betacoronavirus	EPI_ISL_12742645	?	2021-05-24	South America	Brazil	Bahia	Muquem de Sao Francisco	South America	Brazil	Bahia	genome	29596	Human	34	Female	?	P.1	GR	LaboratÃ³rio de Agentes Infecciosos e Vetores -LAIVE- Bahia, Barreiras, Brazil	LaboratÃ³rio de Agentes Infecciosos e Vetores -LAIVE- Bahia, Barreiras, Brazil	Josilene Pinheiro, Jaime Amorim, Fernando Lucas Melo, Bergmann Ribeiro, Aline Belmok	https://www.gisaid.org/	?	?	2022-05-17	?
hCoV-19/Brazil/BA-UFOB-13961/2021	betacoronavirus	EPI_ISL_12742646	?	2021-05-24	South America	Brazil	Bahia	Ibotirama	South America	Brazil	Bahia	genome	29598	Human	33	Female	?	P.1	GR	LaboratÃ³rio de Agentes Infecciosos e Vetores -LAIVE- Bahia, Barreiras, Brazil	LaboratÃ³rio de Agentes Infecciosos e Vetores -LAIVE- Bahia, Barreiras, Brazil	Josilene Pinheiro, Jaime Amorim, Fernando Lucas Melo, Bergmann Ribeiro, Aline Belmok	https://www.gisaid.org/	?	?	2022-05-17	?
hCoV-19/Brazil/BA-UFOB-15147/2021	betacoronavirus	EPI_ISL_12742647	?	2021-06-15	South America	Brazil	Bahia	Cristopolis	South America	Brazil	Bahia	genome	29596	Human	32	Female	?	P.1	GR	LaboratÃ³rio de Agentes Infecciosos e Vetores -LAIVE- Bahia, Barreiras, Brazil	LaboratÃ³rio de Agentes Infecciosos e Vetores -LAIVE- Bahia, Barreiras, Brazil	Josilene Pinheiro, Jaime Amorim, Fernando Lucas Melo, Bergmann Ribeiro, Aline Belmok	https://www.gisaid.org/	?	?	2022-05-17	?
hCoV-19/Brazil/BA-UFOB-15210/2021	betacoronavirus	EPI_ISL_12742648	?	2021-06-15	South America	Brazil	Bahia	Morpara	South America	Brazil	Bahia	genome	29596	Human	60	Male	?	P.1	GR	LaboratÃ³rio de Agentes Infecciosos e Vetores -LAIVE- Bahia, Barreiras, Brazil	LaboratÃ³rio de Agentes Infecciosos e Vetores -LAIVE- Bahia, Barreiras, Brazil	Josilene Pinheiro, Jaime Amorim, Fernando Lucas Melo, Bergmann Ribeiro, Aline Belmok	https://www.gisaid.org/	?	?	2022-05-17	?
hCoV-19/Brazil/BA-UFOB-15216/2021	betacoronavirus	EPI_ISL_12742649	?	2021-06-15	South America	Brazil	Bahia	Buritirama	South America	Brazil	Bahia	genome	29596	Human	44	Male	?	P.1.1	GR	LaboratÃ³rio de Agentes Infecciosos e Vetores -LAIVE- Bahia, Barreiras, Brazil	LaboratÃ³rio de Agentes Infecciosos e Vetores -LAIVE- Bahia, Barreiras, Brazil	Josilene Pinheiro, Jaime Amorim, Fernando Lucas Melo, Bergmann Ribeiro, Aline Belmok	https://www.gisaid.org/	?	?	2022-05-17	?
hCoV-19/Brazil/BA-UFOB-15507/2021	betacoronavirus	EPI_ISL_12742650	?	2021-06-21	South America	Brazil	Bahia	Muquem de Sao Francisco	South America	Brazil	Bahia	genome	29596	Human	28	Male	?	P.1	GR	LaboratÃ³rio de Agentes Infecciosos e Vetores -LAIVE- Bahia, Barreiras, Brazil	LaboratÃ³rio de Agentes Infecciosos e Vetores -LAIVE- Bahia, Barreiras, Brazil	Josilene Pinheiro, Jaime Amorim, Fernando Lucas Melo, Bergmann Ribeiro, Aline Belmok	https://www.gisaid.org/	?	?	2022-05-17	?
hCoV-19/Brazil/BA-UFOB-15527/2021	betacoronavirus	EPI_ISL_12742651	?	2021-06-21	South America	Brazil	Bahia	Barreiras	South America	Brazil	Bahia	genome	29596	Human	22	Female	?	P.1.1	GR	LaboratÃ³rio de Agentes Infecciosos e Vetores -LAIVE- Bahia, Barreiras, Brazil	LaboratÃ³rio de Agentes Infecciosos e Vetores -LAIVE- Bahia, Barreiras, Brazil	Josilene Pinheiro, Jaime Amorim, Fernando Lucas Melo, Bergmann Ribeiro, Aline Belmok	https://www.gisaid.org/	?	?	2022-05-17	?
hCoV-19/Brazil/BA-UFOB-15536/2021	betacoronavirus	EPI_ISL_12742652	?	2021-06-21	South America	Brazil	Bahia	Angical	South America	Brazil	Bahia	genome	25777	Human	53	Female	?	P.1.1	O	LaboratÃ³rio de Agentes Infecciosos e Vetores -LAIVE- Bahia, Barreiras, Brazil	LaboratÃ³rio de Agentes Infecciosos e Vetores -LAIVE- Bahia, Barreiras, Brazil	Josilene Pinheiro, Jaime Amorim, Fernando Lucas Melo, Bergmann Ribeiro, Aline Belmok	https://www.gisaid.org/	?	?	2022-05-17	?
hCoV-19/Brazil/BA-UFOB-15537/2021	betacoronavirus	EPI_ISL_12742653	?	2021-06-21	South America	Brazil	Bahia	Ibotirama	South America	Brazil	Bahia	genome	29596	Human	87	Female	?	P.1	GR	LaboratÃ³rio de Agentes Infecciosos e Vetores -LAIVE- Bahia, Barreiras, Brazil	LaboratÃ³rio de Agentes Infecciosos e Vetores -LAIVE- Bahia, Barreiras, Brazil	Josilene Pinheiro, Jaime Amorim, Fernando Lucas Melo, Bergmann Ribeiro, Aline Belmok	https://www.gisaid.org/	?	?	2022-05-17	?
hCoV-19/Brazil/BA-UFOB-16655/2021	betacoronavirus	EPI_ISL_12742654	?	2021-07-18	South America	Brazil	Bahia	Barreiras	South America	Brazil	Bahia	genome	29596	Human	29	Male	?	P.1.7	GR	LaboratÃ³rio de Agentes Infecciosos e Vetores -LAIVE- Bahia, Barreiras, Brazil	LaboratÃ³rio de Agentes Infecciosos e Vetores -LAIVE- Bahia, Barreiras, Brazil	Josilene Pinheiro, Jaime Amorim, Fernando Lucas Melo, Bergmann Ribeiro, Aline Belmok	https://www.gisaid.org/	?	?	2022-05-17	?
hCoV-19/Brazil/BA-UFOB-16656/2021	betacoronavirus	EPI_ISL_12742655	?	2021-07-18	South America	Brazil	Bahia	Barreiras	South America	Brazil	Bahia	genome	29596	Human	53	Female	?	P.1.7	GR	LaboratÃ³rio de Agentes Infecciosos e Vetores -LAIVE- Bahia, Barreiras, Brazil	LaboratÃ³rio de Agentes Infecciosos e Vetores -LAIVE- Bahia, Barreiras, Brazil	Josilene Pinheiro, Jaime Amorim, Fernando Lucas Melo, Bergmann Ribeiro, Aline Belmok	https://www.gisaid.org/	?	?	2022-05-17	?
hCoV-19/Brazil/BA-UFOB-16670/2021	betacoronavirus	EPI_ISL_12742656	?	2021-07-18	South America	Brazil	Bahia	Ibotirama	South America	Brazil	Bahia	genome	29596	Human	82	Male	?	P.1	GR	LaboratÃ³rio de Agentes Infecciosos e Vetores -LAIVE- Bahia, Barreiras, Brazil	LaboratÃ³rio de Agentes Infecciosos e Vetores -LAIVE- Bahia, Barreiras, Brazil	Josilene Pinheiro, Jaime Amorim, Fernando Lucas Melo, Bergmann Ribeiro, Aline Belmok	https://www.gisaid.org/	?	?	2022-05-17	?
hCoV-19/Brazil/BA-UFOB-16757/2021	betacoronavirus	EPI_ISL_12742657	?	2021-07-19	South America	Brazil	Bahia	Ibotirama	South America	Brazil	Bahia	genome	29596	Human	29	Female	?	P.1	GR	LaboratÃ³rio de Agentes Infecciosos e Vetores -LAIVE- Bahia, Barreiras, Brazil	LaboratÃ³rio de Agentes Infecciosos e Vetores -LAIVE- Bahia, Barreiras, Brazil	Josilene Pinheiro, Jaime Amorim, Fernando Lucas Melo, Bergmann Ribeiro, Aline Belmok	https://www.gisaid.org/	?	?	2022-05-17	?
hCoV-19/Brazil/BA-UFOB-16848/2021	betacoronavirus	EPI_ISL_12742658	?	2021-07-20	South America	Brazil	Bahia	Ibotirama	South America	Brazil	Bahia	genome	29592	Human	35	Female	?	P.1	GR	LaboratÃ³rio de Agentes Infecciosos e Vetores -LAIVE- Bahia, Barreiras, Brazil	LaboratÃ³rio de Agentes Infecciosos e Vetores -LAIVE- Bahia, Barreiras, Brazil	Josilene Pinheiro, Jaime Amorim, Fernando Lucas Melo, Bergmann Ribeiro, Aline Belmok	https://www.gisaid.org/	?	?	2022-05-17	?
hCoV-19/Brazil/BA-UFOB-16947/2021	betacoronavirus	EPI_ISL_12742659	?	2021-07-21	South America	Brazil	Bahia	Serra do Ramalho	South America	Brazil	Bahia	genome	29596	Human	45	Male	?	P.1	GR	LaboratÃ³rio de Agentes Infecciosos e Vetores -LAIVE- Bahia, Barreiras, Brazil	LaboratÃ³rio de Agentes Infecciosos e Vetores -LAIVE- Bahia, Barreiras, Brazil	Josilene Pinheiro, Jaime Amorim, Fernando Lucas Melo, Bergmann Ribeiro, Aline Belmok	https://www.gisaid.org/	?	?	2022-05-17	?
hCoV-19/Brazil/BA-UFOB-16965/2021	betacoronavirus	EPI_ISL_12742660	?	2021-07-21	South America	Brazil	Bahia	Sao Desiderio	South America	Brazil	Bahia	genome	29596	Human	39	Male	?	P.1.7	GR	LaboratÃ³rio de Agentes Infecciosos e Vetores -LAIVE- Bahia, Barreiras, Brazil	LaboratÃ³rio de Agentes Infecciosos e Vetores -LAIVE- Bahia, Barreiras, Brazil	Josilene Pinheiro, Jaime Amorim, Fernando Lucas Melo, Bergmann Ribeiro, Aline Belmok	https://www.gisaid.org/	?	?	2022-05-17	?
hCoV-19/Brazil/BA-UFOB-16979/2021	betacoronavirus	EPI_ISL_12742661	?	2021-07-22	South America	Brazil	Bahia	Barreiras	South America	Brazil	Bahia	genome	29596	Human	41	Female	?	P.1.7	GR	LaboratÃ³rio de Agentes Infecciosos e Vetores -LAIVE- Bahia, Barreiras, Brazil	LaboratÃ³rio de Agentes Infecciosos e Vetores -LAIVE- Bahia, Barreiras, Brazil	Josilene Pinheiro, Jaime Amorim, Fernando Lucas Melo, Bergmann Ribeiro, Aline Belmok	https://www.gisaid.org/	?	?	2022-05-17	?
hCoV-19/Brazil/BA-UFOB-16996/2021	betacoronavirus	EPI_ISL_12742662	?	2021-07-22	South America	Brazil	Bahia	Barreiras	South America	Brazil	Bahia	genome	29596	Human	29	Male	?	P.1	GR	LaboratÃ³rio de Agentes Infecciosos e Vetores -LAIVE- Bahia, Barreiras, Brazil	LaboratÃ³rio de Agentes Infecciosos e Vetores -LAIVE- Bahia, Barreiras, Brazil	Josilene Pinheiro, Jaime Amorim, Fernando Lucas Melo, Bergmann Ribeiro, Aline Belmok	https://www.gisaid.org/	?	?	2022-05-17	?
hCoV-19/Brazil/BA-UFOB-17019/2021	betacoronavirus	EPI_ISL_12742663	?	2021-07-22	South America	Brazil	Bahia	Wanderley	South America	Brazil	Bahia	genome	29592	Human	39	Female	?	P.1.1	GR	LaboratÃ³rio de Agentes Infecciosos e Vetores -LAIVE- Bahia, Barreiras, Brazil	LaboratÃ³rio de Agentes Infecciosos e Vetores -LAIVE- Bahia, Barreiras, Brazil	Josilene Pinheiro, Jaime Amorim, Fernando Lucas Melo, Bergmann Ribeiro, Aline Belmok	https://www.gisaid.org/	?	?	2022-05-17	?
hCoV-19/Brazil/BA-UFOB-17024/2021	betacoronavirus	EPI_ISL_12742664	?	2021-07-22	South America	Brazil	Bahia	Wanderley	South America	Brazil	Bahia	genome	29596	Human	39	Male	?	P.1.1	GR	LaboratÃ³rio de Agentes Infecciosos e Vetores -LAIVE- Bahia, Barreiras, Brazil	LaboratÃ³rio de Agentes Infecciosos e Vetores -LAIVE- Bahia, Barreiras, Brazil	Josilene Pinheiro, Jaime Amorim, Fernando Lucas Melo, Bergmann Ribeiro, Aline Belmok	https://www.gisaid.org/	?	?	2022-05-17	?
hCoV-19/Brazil/BA-UFOB-17029/2021	betacoronavirus	EPI_ISL_12742665	?	2021-07-22	South America	Brazil	Bahia	Buritirama	South America	Brazil	Bahia	genome	29596	Human	37	Female	?	P.1	GR	LaboratÃ³rio de Agentes Infecciosos e Vetores -LAIVE- Bahia, Barreiras, Brazil	LaboratÃ³rio de Agentes Infecciosos e Vetores -LAIVE- Bahia, Barreiras, Brazil	Josilene Pinheiro, Jaime Amorim, Fernando Lucas Melo, Bergmann Ribeiro, Aline Belmok	https://www.gisaid.org/	?	?	2022-05-17	?
hCoV-19/Brazil/BA-UFOB-17047/2021	betacoronavirus	EPI_ISL_12742666	?	2021-07-22	South America	Brazil	Bahia	Sao Desiderio	South America	Brazil	Bahia	genome	29596	Human	33	Male	?	P.1.7	GR	LaboratÃ³rio de Agentes Infecciosos e Vetores -LAIVE- Bahia, Barreiras, Brazil	LaboratÃ³rio de Agentes Infecciosos e Vetores -LAIVE- Bahia, Barreiras, Brazil	Josilene Pinheiro, Jaime Amorim, Fernando Lucas Melo, Bergmann Ribeiro, Aline Belmok	https://www.gisaid.org/	?	?	2022-05-17	?
hCoV-19/Brazil/BA-UFOB-17058/2021	betacoronavirus	EPI_ISL_12742667	?	2021-07-25	South America	Brazil	Bahia	Barreiras	South America	Brazil	Bahia	genome	29592	Human	18	Female	?	P.1	GR	LaboratÃ³rio de Agentes Infecciosos e Vetores -LAIVE- Bahia, Barreiras, Brazil	LaboratÃ³rio de Agentes Infecciosos e Vetores -LAIVE- Bahia, Barreiras, Brazil	Josilene Pinheiro, Jaime Amorim, Fernando Lucas Melo, Bergmann Ribeiro, Aline Belmok	https://www.gisaid.org/	?	?	2022-05-17	?
hCoV-19/Brazil/BA-UFOB-17088/2021	betacoronavirus	EPI_ISL_12742668	?	2021-07-25	South America	Brazil	Bahia	Cruz das Almas	South America	Brazil	Bahia	genome	29592	Human	14	Male	?	P.1	GR	LaboratÃ³rio de Agentes Infecciosos e Vetores -LAIVE- Bahia, Barreiras, Brazil	LaboratÃ³rio de Agentes Infecciosos e Vetores -LAIVE- Bahia, Barreiras, Brazil	Josilene Pinheiro, Jaime Amorim, Fernando Lucas Melo, Bergmann Ribeiro, Aline Belmok	https://www.gisaid.org/	?	?	2022-05-17	?
hCoV-19/Brazil/BA-UFOB-17107/2021	betacoronavirus	EPI_ISL_12742669	?	2021-07-25	South America	Brazil	Bahia	Ibotirama	South America	Brazil	Bahia	genome	29584	Human	57	Male	?	P.1	GR	LaboratÃ³rio de Agentes Infecciosos e Vetores -LAIVE- Bahia, Barreiras, Brazil	LaboratÃ³rio de Agentes Infecciosos e Vetores -LAIVE- Bahia, Barreiras, Brazil	Josilene Pinheiro, Jaime Amorim, Fernando Lucas Melo, Bergmann Ribeiro, Aline Belmok	https://www.gisaid.org/	?	?	2022-05-17	?
hCoV-19/Brazil/BA-UFOB-17120/2021	betacoronavirus	EPI_ISL_12742670	?	2021-07-25	South America	Brazil	Bahia	Wanderley	South America	Brazil	Bahia	genome	29596	Human	25	Female	?	P.1	GR	LaboratÃ³rio de Agentes Infecciosos e Vetores -LAIVE- Bahia, Barreiras, Brazil	LaboratÃ³rio de Agentes Infecciosos e Vetores -LAIVE- Bahia, Barreiras, Brazil	Josilene Pinheiro, Jaime Amorim, Fernando Lucas Melo, Bergmann Ribeiro, Aline Belmok	https://www.gisaid.org/	?	?	2022-05-17	?
hCoV-19/Brazil/BA-UFOB-17130/2021	betacoronavirus	EPI_ISL_12742671	?	2021-07-26	South America	Brazil	Bahia	Muquem de Sao Francisco	South America	Brazil	Bahia	genome	29592	Human	33	Female	?	P.1	GR	LaboratÃ³rio de Agentes Infecciosos e Vetores -LAIVE- Bahia, Barreiras, Brazil	LaboratÃ³rio de Agentes Infecciosos e Vetores -LAIVE- Bahia, Barreiras, Brazil	Josilene Pinheiro, Jaime Amorim, Fernando Lucas Melo, Bergmann Ribeiro, Aline Belmok	https://www.gisaid.org/	?	?	2022-05-17	?
hCoV-19/Brazil/BA-UFOB-17155/2021	betacoronavirus	EPI_ISL_12742672	?	2021-07-26	South America	Brazil	Bahia	Barreiras	South America	Brazil	Bahia	genome	29596	Human	30	Female	?	P.1	GR	LaboratÃ³rio de Agentes Infecciosos e Vetores -LAIVE- Bahia, Barreiras, Brazil	LaboratÃ³rio de Agentes Infecciosos e Vetores -LAIVE- Bahia, Barreiras, Brazil	Josilene Pinheiro, Jaime Amorim, Fernando Lucas Melo, Bergmann Ribeiro, Aline Belmok	https://www.gisaid.org/	?	?	2022-05-17	?
hCoV-19/Brazil/BA-UFOB-17192/2021	betacoronavirus	EPI_ISL_12742673	?	2021-07-26	South America	Brazil	Bahia	Sao Desiderio	South America	Brazil	Bahia	genome	29592	Human	29	Female	?	P.1	GR	LaboratÃ³rio de Agentes Infecciosos e Vetores -LAIVE- Bahia, Barreiras, Brazil	LaboratÃ³rio de Agentes Infecciosos e Vetores -LAIVE- Bahia, Barreiras, Brazil	Josilene Pinheiro, Jaime Amorim, Fernando Lucas Melo, Bergmann Ribeiro, Aline Belmok	https://www.gisaid.org/	?	?	2022-05-17	?
hCoV-19/Brazil/BA-UFOB-11009/2021	betacoronavirus	EPI_ISL_2181398	?	2021-04-04	South America	Brazil	Bahia	Barreiras	South America	Brazil	Bahia	genome	29773	Human	68	Male	?	P.1	GR	LaboratÃ³rio de Agentes Infecciosos e Vetores -LAIVE- Bahia, Barreiras, Brazil	LaboratÃ³rio BaculovÃ­rus	Josilene Pinheiro, Jaime Amorim, Aline Belmok, Fernando L Melo, Bergmann M Ribeiro	https://www.gisaid.org/	?	?	2021-05-20	?
