# Supplementary material for: Impact of Early Pandemic SARS-CoV-2 Lineages Replacement with the Variant of Concern P.1 (Gamma) in Western Bahia, Brazil
Source: Viruses. 2022 Oct 21;14(10):2314. doi: 10.3390/v14102314 (PMC9611628; doi:10.3390/v14102314)
Supplement: Supplementary file 1 [file viruses-14-02314-s001.zip › Supp Mat S2.txt]

[1] "2020_07"

	Pairwise comparisons using t tests with pooled SD 

data:  this_df$ct and this_df$age_group 

      0-11    12-18   19-29   30-44   45-59  
12-18 1.00000 -       -       -       -      
19-29 0.09849 0.42980 -       -       -      
30-44 0.00476 0.00830 0.08809 -       -      
45-59 0.00335 0.00580 0.08041 1.00000 -      
60+   0.00094 0.00120 0.01062 1.00000 1.00000

P value adjustment method: bonferroni 
[1] "2020_11"

	Pairwise comparisons using t tests with pooled SD 

data:  this_df$ct and this_df$age_group 

      0-11 12-18 19-29 30-44 45-59
12-18 1    -     -     -     -    
19-29 1    1     -     -     -    
30-44 1    1     1     -     -    
45-59 1    1     1     1     -    
60+   1    1     1     1     1    

P value adjustment method: bonferroni 
[1] "2020_12"

	Pairwise comparisons using t tests with pooled SD 

data:  this_df$ct and this_df$age_group 

      0-11 12-18 19-29 30-44 45-59
12-18 -    -     -     -     -    
19-29 -    -     -     -     -    
30-44 -    -     -     -     -    
45-59 -    -     -     -     -    
60+   -    -     -     -     -    

P value adjustment method: bonferroni 
[1] "2021_04"

	Pairwise comparisons using t tests with pooled SD 

data:  this_df$ct and this_df$age_group 

      0-11 12-18 19-29 30-44 45-59
12-18 1    -     -     -     -    
19-29 1    1     -     -     -    
30-44 1    1     1     -     -    
45-59 1    1     1     1     -    
60+   1    1     1     1     1    

P value adjustment method: bonferroni 
[1] "2021_02"

	Pairwise comparisons using t tests with pooled SD 

data:  this_df$ct and this_df$age_group 

      0-11 12-18 19-29 30-44 45-59
12-18 1.00 -     -     -     -    
19-29 0.86 1.00  -     -     -    
30-44 0.92 1.00  1.00  -     -    
45-59 1.00 1.00  1.00  1.00  -    
60+   1.00 1.00  1.00  1.00  1.00 

P value adjustment method: bonferroni 
[1] "2020_06"

	Pairwise comparisons using t tests with pooled SD 

data:  this_df$ct and this_df$age_group 

      0-11   12-18   19-29  30-44  45-59 
12-18 1.0000 -       -      -      -     
19-29 1.0000 0.0259  -      -      -     
30-44 1.0000 0.0089  1.0000 -      -     
45-59 1.0000 0.0068  1.0000 1.0000 -     
60+   1.0000 6.9e-05 0.0714 0.1383 0.3895

P value adjustment method: bonferroni 
[1] "2020_09"

	Pairwise comparisons using t tests with pooled SD 

data:  this_df$ct and this_df$age_group 

      0-11  12-18 19-29 30-44 45-59
12-18 0.855 -     -     -     -    
19-29 1.000 0.274 -     -     -    
30-44 1.000 0.057 1.000 -     -    
45-59 1.000 0.147 1.000 1.000 -    
60+   1.000 0.057 1.000 1.000 1.000

P value adjustment method: bonferroni 
[1] "2020_10"

	Pairwise comparisons using t tests with pooled SD 

data:  this_df$ct and this_df$age_group 

      0-11 12-18 19-29 30-44 45-59
12-18 1.00 -     -     -     -    
19-29 1.00 1.00  -     -     -    
30-44 1.00 0.38  1.00  -     -    
45-59 1.00 1.00  1.00  1.00  -    
60+   1.00 0.23  1.00  1.00  1.00 

P value adjustment method: bonferroni 
[1] "2021_01"

	Pairwise comparisons using t tests with pooled SD 

data:  this_df$ct and this_df$age_group 

      0-11 12-18 19-29 30-44 45-59
12-18 1    -     -     -     -    
19-29 1    1     -     -     -    
30-44 1    1     1     -     -    
45-59 1    1     1     1     -    
60+   1    1     1     1     1    

P value adjustment method: bonferroni 
[1] "2021_06"

	Pairwise comparisons using t tests with pooled SD 

data:  this_df$ct and this_df$age_group 

      0-11 12-18 19-29 30-44 45-59
12-18 0.19 -     -     -     -    
19-29 0.27 1.00  -     -     -    
30-44 0.10 1.00  1.00  -     -    
45-59 0.31 1.00  1.00  1.00  -    
60+   1.00 1.00  1.00  0.64  1.00 

P value adjustment method: bonferroni 
[1] "2020_08"

	Pairwise comparisons using t tests with pooled SD 

data:  this_df$ct and this_df$age_group 

      0-11  12-18 19-29 30-44 45-59
12-18 1.000 -     -     -     -    
19-29 1.000 1.000 -     -     -    
30-44 1.000 1.000 1.000 -     -    
45-59 1.000 1.000 1.000 1.000 -    
60+   1.000 1.000 0.149 0.064 1.000

P value adjustment method: bonferroni 
[1] "2021_03"

	Pairwise comparisons using t tests with pooled SD 

data:  this_df$ct and this_df$age_group 

      0-11 12-18 19-29 30-44 45-59
12-18 0.57 -     -     -     -    
19-29 1.00 1.00  -     -     -    
30-44 0.43 1.00  1.00  -     -    
45-59 0.38 1.00  1.00  1.00  -    
60+   0.35 1.00  1.00  1.00  1.00 

P value adjustment method: bonferroni 
[1] "2020_05"

	Pairwise comparisons using t tests with pooled SD 

data:  this_df$ct and this_df$age_group 

      0-11 12-18 19-29 30-44 45-59
12-18 -    -     -     -     -    
19-29 -    -     -     -     -    
30-44 -    -     -     -     -    
45-59 -    -     -     -     -    
60+   -    -     -     -     -    

P value adjustment method: bonferroni 
[1] "2021_05"

	Pairwise comparisons using t tests with pooled SD 

data:  this_df$ct and this_df$age_group 

      0-11  12-18 19-29 30-44 45-59
12-18 1.000 -     -     -     -    
19-29 0.907 1.000 -     -     -    
30-44 0.459 1.000 1.000 -     -    
45-59 1.000 1.000 1.000 1.000 -    
60+   1.000 1.000 0.489 0.055 1.000

P value adjustment method: bonferroni 
[1] "2021_07"

	Pairwise comparisons using t tests with pooled SD 

data:  this_df$ct and this_df$age_group 

      0-11 12-18 19-29 30-44 45-59
12-18 1    -     -     -     -    
19-29 1    1     -     -     -    
30-44 1    1     1     -     -    
45-59 1    1     1     1     -    
60+   1    1     1     1     1    

P value adjustment method: bonferroni 
> 
