# Supplementary material for: Impact of Early Pandemic SARS-CoV-2 Lineages Replacement with the Variant of Concern P.1 (Gamma) in Western Bahia, Brazil
Source: Viruses. 2022 Oct 21;14(10):2314. doi: 10.3390/v14102314 (PMC9611628; doi:10.3390/v14102314)
Supplement: Supplementary file 1 [file viruses-14-02314-s001.zip › Supp Mat S3.txt]

[1] "2021_04"

	Pairwise comparisons using t tests with pooled SD 

data:  this_df$ct and this_df$symptomdays_groups 

      <4      5-8     9-12    13-16  
5-8   0.11974 -       -       -      
9-12  0.26350 2.2e-10 -       -      
13-16 0.39990 0.00011 1.00000 -      
17+   0.01726 0.00020 0.21848 0.58384

P value adjustment method: bonferroni 
[1] "2021_06"

	Pairwise comparisons using t tests with pooled SD 

data:  this_df$ct and this_df$symptomdays_groups 

      <4      5-8     9-12   13-16 
5-8   1.0000  -       -      -     
9-12  0.0029  0.0062  -      -     
13-16 1.6e-06 2.8e-06 0.0396 -     
17+   0.0088  0.0307  0.2813 1.0000

P value adjustment method: bonferroni 
[1] "2021_03"

	Pairwise comparisons using t tests with pooled SD 

data:  this_df$ct and this_df$symptomdays_groups 

      <4   5-8     9-12 13-16
5-8   1.00 -       -    -    
9-12  1.00 7.9e-05 -    -    
13-16 0.10 1.6e-06 0.12 -    
17+   1.00 0.49    1.00 1.00 

P value adjustment method: bonferroni 
[1] "2021_05"

	Pairwise comparisons using t tests with pooled SD 

data:  this_df$ct and this_df$symptomdays_groups 

      <4     5-8     9-12   13-16 
5-8   1.0000 -       -      -     
9-12  0.0132 1.4e-06 -      -     
13-16 0.0149 0.0015  1.0000 -     
17+   0.0063 0.0057  0.1484 0.4371

P value adjustment method: bonferroni 
[1] "2020_12"

	Pairwise comparisons using t tests with pooled SD 

data:  this_df$ct and this_df$symptomdays_groups 

      <4      5-8     9-12    13-16  
5-8   1.00000 -       -       -      
9-12  1.00000 0.18119 -       -      
13-16 0.05968 0.00023 0.05942 -      
17+   0.88674 0.57294 1.00000 1.00000

P value adjustment method: bonferroni 
[1] "2021_07"

	Pairwise comparisons using t tests with pooled SD 

data:  this_df$ct and this_df$symptomdays_groups 

      <4      5-8     9-12    13-16  
5-8   0.00012 -       -       -      
9-12  9.3e-08 0.03375 -       -      
13-16 2.6e-07 0.00285 0.85521 -      
17+   1.00000 1.00000 1.00000 1.00000

P value adjustment method: bonferroni 
[1] "2021_02"

	Pairwise comparisons using t tests with pooled SD 

data:  this_df$ct and this_df$symptomdays_groups 

      <4    5-8   9-12  13-16
5-8   1.000 -     -     -    
9-12  0.155 0.116 -     -    
13-16 0.024 0.032 1.000 -    
17+   0.819 1.000 1.000 1.000

P value adjustment method: bonferroni 
[1] "2020_11"

	Pairwise comparisons using t tests with pooled SD 

data:  this_df$ct and this_df$symptomdays_groups 

      <4 5-8 9-12 13-16
5-8   -  -   -    -    
9-12  -  -   -    -    
13-16 -  -   -    -    
17+   -  -   -    -    

P value adjustment method: bonferroni 
[1] "2021_01"

	Pairwise comparisons using t tests with pooled SD 

data:  this_df$ct and this_df$symptomdays_groups 

      <4    5-8   9-12  13-16
5-8   1.000 -     -     -    
9-12  0.771 0.566 -     -    
13-16 0.120 0.038 0.870 -    
17+   0.033 0.015 0.200 1.000

P value adjustment method: bonferroni 
> 
